# Supplementary material for: Predictors of Adverse 30-Day Outcomes After Right Coronary Artery ST-Elevation Myocardial Infarction
Source: J Clin Med. 2026 Mar 28;15(7):2595. doi: 10.3390/jcm15072595 (PMC13073013; doi:10.3390/jcm15072595)
Supplement: Supplementary file 1 [file jcm-15-02595-s001.zip]

Archive with 1 entries (1 files):
- jcm-4133269-supplementary.pdf
